# Supplementary material for: Ecological speciation in sympatric palms: 2. Pre‐ and post‐zygotic isolation
Source: J Evol Biol. 2016 Jul 20;29(11):2143–56. doi: 10.1111/jeb.12933 (PMC5096058; doi:10.1111/jeb.12933)
Supplement: Supplementary file 3 — Table S1 Excel table of AFLP genotyping results and hybrid classifications. [file JEB-29-2143-s003.xlsx]

## Sheet: Table S1
					NEWHYBRIDS assignments. Individuals are assigned exclusively to one of six categories (pure, F1, F2 or backcross, columns F–K) if the posterior probability is > 95%. If the probability is < 95%, it is summed over categories and assigned as either hybrid (columns L–O) or uncertain if pure or hybrid (columns P & Q) when the summed probabilities for these categories is > 95%.												Posterior probabilities for the six NEWHYBRIDS categories
Sample number	Sampled as	Soil collected on	Data from Papadopulos et al. (2013)	Sample from Transit Hill (TH), Far Flats (FF) or other site on the island (LHI)	H. forsteriana	H. belmoreana	F1	F2	backcross to H. forsteriana	backcross to H. belmoreana	hybrid: F1 or F2	hybrid: backcross to H. forsteriana or F2	hybrid: backcross to H. belmoreana or F2	hybrid: F1, F2 or backcross	uncertain: backcross to H. forsteriana or H. forsteriana	uncertain: backcross to H. belmoreana or H. belmoreana	H. forsteriana	H. belmoreana	F1	F2	backcross to H. forsteriana	backcross to H. belmoreana
1	juvenile	volc	No	TH	*												0.99998	0	0	0	2e-05	0
2	juvenile	volc	No	TH									*				0	0	0	0.26526	0	0.73473
3	juvenile	volc	No	TH					*								0	0	0	0.00596	0.99403	0
4	juvenile	volc	No	TH									*				0	0	0	0.37972	2e-05	0.62027
5	juvenile	volc	No	TH									*				0	0	0	0.2577	0	0.74227
6	juvenile	volc	No	TH	*												0.99985	0	0	0	0.00015	0
7	juvenile	volc	No	TH									*				0	0	0	0.23156	0	0.76843
8	juvenile	volc	No	TH												*	0	0.91682	0	0	0	0.08316
9	juvenile	volc	No	TH	*												0.99983	0	0	0	0.00017	0
10	juvenile	volc	No	TH	*												0.99995	0	0	0	5e-05	0
11	juvenile	volc	No	TH		*											0	0.98891	0	0	0	0.01109
12	juvenile	volc	No	TH		*											0	0.99436	0	0	0	0.00564
13	juvenile	volc	No	TH		*											0	0.99832	0	0	0	0.00168
14	juvenile	volc	No	TH	*												0.99964	0	0	0	0.00036	0
15	juvenile	volc	No	TH	*												0.99994	0	0	0	6e-05	0
16	juvenile	volc	No	TH		*											0	0.99029	0	0	0	0.0097
17	juvenile	volc	No	TH		*											0	0.99825	0	0	0	0.00175
18	juvenile	volc	No	TH		*											0	0.99451	0	0	0	0.00549
19	juvenile	volc	No	TH		*											0	0.99952	0	0	0	0.00048
20	juvenile	volc	No	TH		*											0	0.99922	0	0	0	0.00078
21	juvenile	volc	No	TH		*											0	0.99965	0	0	0	0.00035
22	juvenile	volc	No	TH		*											0	0.97427	0	0	0	0.02573
23	juvenile	volc	No	TH	*												0.99994	0	0	0	6e-05	0
24	juvenile	volc	No	TH	*												0.99994	0	0	0	6e-05	0
25	juvenile	volc	No	TH		*											0	0.99934	0	0	0	0.00065
26	juvenile	volc	No	TH	*												0.99809	0	0	0	0.00192	0
27	juvenile	volc	No	TH	*												0.99958	0	0	0	0.00042	0
28	juvenile	volc	No	TH	*												0.99983	0	0	0	0.00017	0
29	juvenile	volc	No	TH		*											0	0.99945	0	0	0	0.00054
30	juvenile	volc	No	TH	*												0.99856	0	0	0	0.00143	0
31	juvenile	volc	No	TH	*												0.99987	0	0	0	0.00013	0
32	juvenile	volc	No	TH	*												0.99996	0	0	0	3e-05	0
33	juvenile	volc	No	TH	*												0.9999	0	0	0	0.0001	0
34	juvenile	volc	No	TH		*											0	0.99473	0	0	0	0.00526
35	juvenile	volc	No	TH												*	0	0.90747	0	0	0	0.09254
36	juvenile	volc	No	TH		*											0	0.99502	0	0	0	0.00498
37	juvenile	volc	No	TH		*											0	0.97526	0	0	0	0.02472
38	juvenile	volc	No	TH		*											0	0.98319	0	0	0	0.01681
39	juvenile	volc	No	TH												*	0	0.88671	0	0	0	0.1133
40	juvenile	volc	No	TH									*				0	0	0	0.128	0	0.87198
41	juvenile	volc	No	TH		*											0	0.99938	0	0	0	0.00061
42	juvenile	volc	No	TH		*											0	0.99653	0	0	0	0.00347
43	juvenile	volc	No	TH			*										0	0	0.98098	0.01828	0.00072	2e-05
44	juvenile	volc	No	TH		*											0	0.96453	0	0	0	0.03546
45	juvenile	volc	No	TH		*											0	0.99933	0	0	0	0.00066
46	juvenile	volc	No	TH		*											0	0.99916	0	0	0	0.00084
47	juvenile	volc	No	TH		*											0	0.99724	0	0	0	0.00276
48	juvenile	volc	No	TH		*											0	0.99915	0	0	0	0.00084
49	juvenile	volc	No	TH		*											0	0.95728	0	0	0	0.04271
50	juvenile	volc	No	TH									*				0	0	2e-05	0.25052	0	0.74946
51	juvenile	volc	No	TH		*											0	0.99716	0	0	0	0.00284
52	juvenile	volc	No	TH		*											0	0.99311	0	0	0	0.00689
53	juvenile	volc	No	TH												*	0	0.94794	0	0	0	0.05206
54	juvenile	volc	No	TH		*											0	0.98549	0	0	0	0.01451
55	juvenile	volc	No	TH		*											0	0.99955	0	0	0	0.00044
56	juvenile	calc/volc boundary	No	TH		*											0	0.99739	0	0	0	0.00261
57	juvenile	calc/volc boundary	No	TH	*												0.99964	0	0	0	0.00037	0
58	juvenile	calc	No	TH		*											0	0.99927	0	0	0	0.00074
59	juvenile	calc	No	TH									*				0	0	0	0.17097	0	0.82901
60	juvenile	calc	No	TH									*				0	0	0	0.17111	0	0.82886
61	juvenile	calc	No	TH									*				0	0	0	0.13468	0	0.86532
62	juvenile	calc	No	TH	*												0.99991	0	0	0	8e-05	0
63	juvenile	calc	No	TH									*				0	0	0	0.13994	0	0.86005
64	juvenile	calc	No	TH	*												0.99992	0	0	0	8e-05	0
65	juvenile	calc	No	TH	*												0.99176	0	0	0	0.00823	0
66	juvenile	calc	No	TH	*												0.99981	0	0	0	0.00019	0
67	juvenile	calc	No	TH	*												0.99974	0	0	0	0.00026	0
68	juvenile	calc	No	TH	*												0.99871	0	0	0	0.00128	0
69	juvenile	calc	No	TH											*		0.76752	0	0	0	0.23249	0
70	juvenile	calc	No	TH	*												0.99767	0	0	0	0.00233	0
71	juvenile	calc	No	TH	*												0.99484	0	0	0	0.00516	0
72	juvenile	calc	No	TH	*												0.99998	0	0	0	2e-05	0
73	juvenile	calc	No	TH	*												0.98925	0	0	0	0.01076	0
74	juvenile	calc	No	TH	*												0.99993	0	0	0	6e-05	0
75	juvenile	calc	No	TH					*								0.0411	0	0	5e-05	0.95885	0
76	juvenile	calc	No	TH	*												0.99993	0	0	0	7e-05	0
77	juvenile	calc	No	TH	*												0.99989	0	0	0	0.0001	0
78	juvenile	calc	No	TH	*												0.99978	0	0	0	0.00021	0
79	juvenile	calc	No	TH	*												0.99831	0	0	0	0.00168	0
80	juvenile	volc	No	TH							*						0	0	0.89283	0.09461	0.01251	3e-05
81	juvenile	calc	No	TH	*												0.99931	0	0	0	0.00068	0
82	juvenile	volc	No	FF		*											0	0.98256	0	0	0	0.01743
83	juvenile	volc	No	FF		*											0	0.99162	0	0	0	0.00838
84	juvenile	volc	No	FF		*											0	0.9531	0	0	0	0.0469
85	juvenile	volc	No	FF												*	0	0.93151	0	0	0	0.06849
86	juvenile	volc	No	FF		*											0	0.98919	0	0	0	0.01081
87	juvenile	volc	No	FF		*											0	0.99854	0	0	0	0.00145
88	juvenile	volc	No	FF		*											0	0.99632	0	0	0	0.00368
89	juvenile	volc	No	FF		*											0	0.98861	0	0	0	0.01139
90	juvenile	volc	No	FF		*											0	0.99833	0	0	0	0.00167
91	juvenile	volc	No	FF		*											0	0.99723	0	0	0	0.00277
92	juvenile	volc	No	FF		*											0	0.99899	0	0	0	0.00102
93	juvenile	volc	No	FF												*	0	0.05338	0	6e-05	0	0.94657
94	juvenile	volc	No	FF	*												0.99918	0	0	0	0.00083	0
95	juvenile	volc	No	FF		*											0	0.99103	0	0	0	0.00897
96	juvenile	volc	No	FF												*	0	0.80955	0	0	0	0.19046
97	juvenile	volc	No	FF												*	0	0.89221	0	0	0	0.10779
98	juvenile	volc	No	FF		*											0	0.98522	0	0	0	0.01477
99	juvenile	volc	No	FF		*											0	0.95911	0	0	0	0.04088
100	juvenile	volc	No	FF												*	0	0.94699	0	0	0	0.05302
101	juvenile	volc	No	FF												*	0	0.76585	0	0	0	0.23416
102	juvenile	volc	No	FF												*	0	0.33108	0	0	0	0.66892
103	juvenile	volc	No	FF		*											0	0.98753	0	0	0	0.01248
104	juvenile	volc	No	FF												*	0	0.94456	0	0	0	0.05543
105	juvenile	volc	No	FF		*											0	0.95355	0	0	0	0.04643
106	juvenile	volc	No	FF		*											0	0.99664	0	0	0	0.00335
107	juvenile	volc	No	FF		*											0	0.99858	0	0	0	0.00142
108	juvenile	volc	No	FF		*											0	0.9971	0	0	0	0.0029
109	juvenile	volc	No	FF		*											0	0.99756	0	0	0	0.00244
110	juvenile	volc	No	FF		*											0	0.96406	0	0	0	0.03595
111	juvenile	volc	No	FF		*											0	0.97465	0	0	0	0.02536
112	juvenile	volc	No	FF												*	0	0.39782	0	1e-05	0	0.60217
113	juvenile	volc	No	FF												*	0	0.88475	0	2e-05	0	0.11522
114	juvenile	volc	No	FF		*											0	0.96172	0	0	0	0.03827
115	juvenile	volc	No	FF												*	0	0.83348	0	0	0	0.16653
116	juvenile	volc	No	FF		*											0	0.98922	0	0	0	0.01077
117	juvenile	volc	No	FF											*		0.65854	0	0	0	0.34146	0
118	juvenile	volc	No	FF												*	0	0.60849	0	0	0	0.3915
119	juvenile	volc	No	FF											*		0.88386	0	0	0	0.11613	0
120	juvenile	volc	No	FF						*							0	0.03074	0	0.00768	0	0.96158
121	juvenile	volc	No	FF		*											0	0.99037	0	0	0	0.00963
122	juvenile	volc	No	FF		*											0	0.97462	0	0	0	0.02539
123	juvenile	volc	No	FF		*											0	0.99849	0	0	0	0.00151
124	juvenile	volc	No	FF		*											0	0.99817	0	0	0	0.00183
125	juvenile	volc	No	FF		*											0	0.99877	0	0	0	0.00124
126	juvenile	volc	No	FF		*											0	0.99823	0	0	0	0.00177
127	juvenile	volc	No	FF		*											0	0.974	0	0	0	0.02601
128	juvenile	volc	No	FF		*											0	0.99553	0	0	0	0.00447
129	juvenile	volc	No	FF		*											0	0.99665	0	0	0	0.00335
130	juvenile	volc	No	FF		*											0	0.98825	0	0	0	0.01174
131	juvenile	volc	No	FF		*											0	0.99685	0	0	0	0.00315
132	juvenile	volc	No	FF		*											0	0.99837	0	0	0	0.00163
133	juvenile	volc	No	FF												*	0	0.92612	0	0	0	0.07389
134	juvenile	volc	No	FF		*											0	0.98864	0	0	0	0.01136
135	juvenile	volc	No	FF	*												0.99996	0	0	0	3e-05	0
136	juvenile	volc	No	FF		*											0	0.99428	0	0	0	0.00572
137	juvenile	volc	No	FF		*											0	0.99883	0	0	0	0.00116
138	juvenile	volc	No	FF		*											0	0.99871	0	0	0	0.0013
139	juvenile	volc	No	FF		*											0	0.95635	0	0	0	0.04364
140	juvenile	volc	No	FF		*											0	0.99876	0	0	0	0.00124
141	juvenile	volc	No	FF		*											0	0.99791	0	0	0	0.00209
142	juvenile	volc	No	FF		*											0	0.99748	0	0	0	0.00252
143	juvenile	volc	No	FF		*											0	0.9985	0	0	0	0.0015
144	juvenile	volc	No	FF	*												0.99995	0	0	0	6e-05	0
145	juvenile	volc	No	FF		*											0	0.99712	0	0	0	0.00288
146	juvenile	volc	No	FF		*											0	0.99869	0	0	0	0.00131
147	juvenile	volc	No	FF		*											0	0.99354	0	0	0	0.00646
148	juvenile	volc	No	FF		*											0	0.99946	0	0	0	0.00054
149	juvenile	volc	No	FF		*											0	0.989	0	0	0	0.01099
150	juvenile	volc	No	FF		*											0	0.99147	0	0	0	0.00852
151	juvenile	volc	No	FF		*											0	0.99719	0	0	0	0.00282
152	juvenile	volc	No	FF		*											0	0.99641	0	0	0	0.00359
153	juvenile	volc	No	FF		*											0	0.99933	0	0	0	0.00067
154	juvenile	volc	No	FF												*	0	0.91971	0	0	0	0.08028
155	juvenile	volc	No	FF		*											0	0.99928	0	0	0	0.00072
156	juvenile	volc	No	FF		*											0	0.99777	0	0	0	0.00223
157	juvenile	volc	No	FF		*											0	0.99788	0	0	0	0.00213
158	juvenile	volc	No	FF		*											0	0.99905	0	0	0	0.00094
159	juvenile	volc	No	FF		*											0	0.99787	0	0	0	0.00213
160	juvenile	volc	No	FF		*											0	0.99714	0	0	0	0.00285
161	juvenile	volc	No	FF												*	0	0.88618	0	0	0	0.11382
162	juvenile	volc	No	FF		*											0	0.98462	0	0	0	0.01537
163	juvenile	volc	No	FF	*												0.99998	0	0	0	2e-05	0
164	juvenile	volc	No	FF		*											0	0.99816	0	0	0	0.00184
165	juvenile	volc	No	FF	*												0.99995	0	0	0	6e-05	0
166	juvenile	volc	No	FF		*											0	0.99897	0	0	0	0.00102
167	juvenile	volc	No	FF		*											0	0.99797	0	0	0	0.00203
168	juvenile	volc	No	FF		*											0	0.9988	0	0	0	0.0012
169	juvenile	volc	No	FF		*											0	0.99891	0	0	0	0.00109
170	juvenile	volc	No	FF		*											0	0.99782	0	0	0	0.00218
171	juvenile	volc	No	FF		*											0	0.99912	0	0	0	0.00087
172	juvenile	volc	No	FF		*											0	0.99952	0	0	0	0.00048
173	juvenile	volc	No	FF		*											0	0.99842	0	0	0	0.00158
174	juvenile	volc	No	FF		*											0	0.99891	0	0	0	0.00108
175	juvenile	volc	No	FF		*											0	0.99858	0	0	0	0.00142
176	juvenile	volc	No	FF		*											0	0.99935	0	0	0	0.00064
177	juvenile	volc	No	FF		*											0	0.99885	0	0	0	0.00116
178	juvenile	volc	No	FF		*											0	0.99272	0	0	0	0.00728
179	juvenile	volc	No	FF		*											0	0.99922	0	0	0	0.00078
180	juvenile	volc	No	FF												*	0	0.9031	0	0	0	0.09691
181	juvenile	volc	No	FF		*											0	0.98271	0	0	0	0.01728
182	juvenile	volc	No	FF		*											0	0.95248	0	0	0	0.04751
183	juvenile	volc	No	FF	*												0.99903	0	0	0	0.00097	0
184	juvenile	volc	No	FF		*											0	0.95913	0	0	0	0.04086
185	juvenile	volc	No	FF	*												0.99493	0	0	0	0.00507	0
186	juvenile	volc	No	FF		*											0	0.9977	0	0	0	0.00229
187	juvenile	volc	No	FF		*											0	0.96333	0	0	0	0.03667
188	juvenile	volc	No	FF		*											0	0.99897	0	0	0	0.00103
189	juvenile	volc	No	FF		*											0	0.99905	0	0	0	0.00095
190	juvenile	volc	No	FF	*												0.99997	0	0	0	3e-05	0
191	juvenile	volc	No	FF	*												0.99992	0	0	0	7e-05	0
192	juvenile	volc	No	FF		*											0	0.96763	0	0	0	0.03236
193	juvenile	volc	No	FF	*												0.99989	0	0	0	0.0001	0
194	juvenile	volc	No	FF		*											0	0.99954	0	0	0	0.00046
195	juvenile	volc	No	FF		*											0	0.99764	0	0	0	0.00235
196	juvenile	volc	No	FF	*												0.99997	0	0	0	2e-05	0
197	juvenile	volc	No	FF		*											0	0.99264	0	0	0	0.00736
198	juvenile	volc	No	FF	*												0.99993	0	0	0	7e-05	0
199	juvenile	volc	No	FF	*												0.99974	0	0	0	0.00026	0
200	juvenile	volc	No	FF	*												0.99997	0	0	0	2e-05	0
201	juvenile	volc	No	FF	*												0.99998	0	0	0	1e-05	0
202	juvenile	volc	No	FF	*												0.99998	0	0	0	1e-05	0
203	juvenile	volc	No	FF	*												0.99989	0	0	0	0.00011	0
204	juvenile	volc	No	FF	*												0.99998	0	0	0	1e-05	0
205	juvenile	volc	No	FF	*												0.99992	0	0	0	7e-05	0
206	juvenile	volc	No	FF		*											0	0.99293	0	0	0	0.00706
207	juvenile	volc	No	FF	*												0.99997	0	0	0	3e-05	0
208	juvenile	volc	No	FF	*												0.99993	0	0	0	6e-05	0
209	juvenile	volc	No	FF	*												0.99998	0	0	0	2e-05	0
210	juvenile	volc	No	FF	*												0.99989	0	0	0	0.00011	0
211	juvenile	volc	No	FF	*												0.99963	0	0	0	0.00038	0
212	juvenile	volc	No	FF	*												0.99999	0	0	0	1e-05	0
213	juvenile	volc	No	FF	*												0.99975	0	0	0	0.00025	0
214	juvenile	volc	No	FF	*												0.99987	0	0	0	0.00013	0
215	juvenile	volc	No	FF	*												0.99996	0	0	0	3e-05	0
216	juvenile	volc	No	FF	*												0.99998	0	0	0	2e-05	0
217	juvenile	volc	No	FF	*												0.99969	0	0	0	0.00032	0
218	juvenile	volc	No	FF	*												0.99996	0	0	0	3e-05	0
219	juvenile	volc	No	FF	*												0.99998	0	0	0	2e-05	0
220	juvenile	volc	No	FF	*												0.99996	0	0	0	3e-05	0
221	juvenile	volc	No	FF	*												0.99993	0	0	0	7e-05	0
222	juvenile	volc	No	FF	*												0.99999	0	0	0	1e-05	0
223	juvenile	volc	No	FF	*												0.99988	0	0	0	0.00012	0
224	hybrid adult	alluvial	No	LHI			*										0	0	0.99793	0.00206	0	0
225	hybrid adult	volc	No	LHI			*										0	0	0.98661	0.01241	0.00097	0
226	hybrid adult	volc	No	LHI			*										0	0	0.99511	0.00484	3e-05	0
227	hybrid adult	volc	No	LHI			*										0	0	0.99064	0.00914	0	0.0002
228	hybrid adult	volc	No	LHI	*												0.99926	0	0	0	0.00073	0
229	hybrid adult	alluvial	No	LHI			*										0	0	0.98179	0.01755	0.00066	0
230	hybrid adult	volc	No	LHI			*										0	0	0.97481	0.02482	0.00028	6e-05
231	hybrid adult	volc	No	LHI			*										0	0	0.9972	0.00279	0	1e-05
232	hybrid adult	volc	No	LHI			*										0	0	0.99539	0.0045	0.00012	0
233	hybrid adult	volc	No	LHI			*										0	0	0.99233	0.00753	0.00013	0
234	hybrid adult	volc	No	LHI			*										0	0	0.99046	0.00856	0.00097	0
235	hybrid adult	volc	No	FF			*										0	0	0.98166	0.01571	0	0.00263
236	belmoreana adult	volc	Yes	TH		*											0	0.99955	0	0	0	0.00045
237	belmoreana adult	volc	Yes	TH		*											0	0.99845	0	0	0	0.00155
238	belmoreana adult	volc	Yes	TH		*											0	0.99642	0	0	0	0.00358
239	belmoreana adult	volc	Yes	TH		*											0	0.98214	0	0	0	0.01785
240	belmoreana adult	volc	Yes	TH		*											0	0.99934	0	0	0	0.00066
241	belmoreana adult	volc	Yes	TH												*	0	0.82686	0	3e-05	0	0.17311
242	belmoreana adult	volc	Yes	TH		*											0	0.99562	0	0	0	0.00437
243	belmoreana adult	volc	Yes	TH		*											0	0.99951	0	0	0	0.00049
244	belmoreana adult	volc	Yes	TH		*											0	0.99925	0	0	0	0.00075
245	belmoreana adult	volc	Yes	TH		*											0	0.99814	0	0	0	0.00185
246	belmoreana adult	volc	Yes	TH		*											0	0.9993	0	0	0	0.0007
247	belmoreana adult	volc	Yes	TH		*											0	0.99905	0	0	0	0.00094
248	belmoreana adult	volc	Yes	TH		*											0	0.99943	0	0	0	0.00056
249	belmoreana adult	volc	Yes	TH		*											0	0.99937	0	0	0	0.00063
250	belmoreana adult	volc	Yes	TH		*											0	0.99904	0	0	0	0.00096
251	belmoreana adult	volc	Yes	TH		*											0	0.99576	0	0	0	0.00423
252	belmoreana adult	volc	Yes	TH		*											0	0.98515	0	0	0	0.01485
253	belmoreana adult	volc	Yes	TH		*											0	0.99856	0	0	0	0.00144
254	belmoreana adult	volc	Yes	TH		*											0	0.99935	0	0	0	0.00064
255	belmoreana adult	volc	Yes	TH		*											0	0.99728	0	0	0	0.00272
256	belmoreana adult	volc	Yes	TH		*											0	0.99964	0	0	0	0.00036
257	belmoreana adult	volc	Yes	TH		*											0	0.96728	0	0	0	0.03272
258	belmoreana adult	volc	Yes	TH		*											0	0.99913	0	0	0	0.00086
259	belmoreana adult	volc	Yes	TH		*											0	0.99744	0	0	0	0.00255
260	belmoreana adult	volc	Yes	LHI		*											0	0.98811	0	0	0	0.01188
261	belmoreana adult	volc	Yes	LHI		*											0	0.97665	0	0	0	0.02335
262	belmoreana adult	volc	Yes	LHI		*											0	0.99897	0	0	0	0.00103
263	belmoreana adult	volc	Yes	LHI		*											0	0.99763	0	0	0	0.00236
264	belmoreana adult	volc	Yes	LHI		*											0	0.99935	0	0	0	0.00064
265	belmoreana adult	volc	Yes	LHI		*											0	0.99711	0	0	0	0.00289
266	belmoreana adult	volc	Yes	LHI		*											0	0.98258	0	0	0	0.01741
267	belmoreana adult	volc	Yes	LHI		*											0	0.98891	0	0	0	0.0111
268	belmoreana adult	volc	Yes	LHI		*											0	0.99486	0	0	0	0.00514
269	belmoreana adult	volc	Yes	LHI		*											0	0.99938	0	0	0	0.00062
270	belmoreana adult	volc	Yes	LHI		*											0	0.99828	0	0	0	0.00172
271	belmoreana adult	volc	Yes	LHI		*											0	0.9983	0	0	0	0.0017
272	belmoreana adult	volc	Yes	LHI		*											0	0.99843	0	0	0	0.00157
273	belmoreana adult	volc	Yes	LHI		*											0	0.99951	0	0	0	0.00049
274	belmoreana adult	volc	Yes	LHI		*											0	0.99969	0	0	0	0.00031
275	belmoreana adult	volc	Yes	LHI		*											0	0.998	0	0	0	0.002
276	belmoreana adult	volc	Yes	LHI		*											0	0.99604	0	0	0	0.00396
277	belmoreana adult	volc	Yes	LHI		*											0	0.99787	0	0	0	0.00212
278	belmoreana adult	volc	Yes	LHI		*											0	0.99607	0	0	0	0.00393
279	belmoreana adult	volc	Yes	LHI		*											0	0.9996	0	0	0	0.0004
280	belmoreana adult	volc	Yes	LHI		*											0	0.99861	0	0	0	0.0014
281	belmoreana adult	volc	Yes	LHI		*											0	0.9995	0	0	0	0.0005
282	belmoreana adult	volc	Yes	LHI		*											0	0.99781	0	0	0	0.00219
283	belmoreana adult	volc	Yes	LHI		*											0	0.99929	0	0	0	0.00071
284	belmoreana adult	volc	Yes	LHI		*											0	0.99877	0	0	0	0.00124
285	belmoreana adult	volc	Yes	LHI		*											0	0.99895	0	0	0	0.00105
286	belmoreana adult	volc	Yes	LHI		*											0	0.99852	0	0	0	0.00148
287	belmoreana adult	volc	Yes	LHI		*											0	0.99926	0	0	0	0.00073
288	belmoreana adult	volc	Yes	LHI		*											0	0.99905	0	0	0	0.00095
289	belmoreana adult	volc	Yes	LHI		*											0	0.9983	0	0	0	0.0017
290	belmoreana adult	volc	Yes	LHI		*											0	0.9979	0	0	0	0.00211
291	belmoreana adult	volc	Yes	LHI		*											0	0.99348	0	0	0	0.00652
292	belmoreana adult	volc	Yes	LHI		*											0	0.98892	0	0	0	0.01108
293	belmoreana adult	volc	Yes	LHI		*											0	0.99577	0	0	0	0.00423
294	belmoreana adult	volc	Yes	LHI		*											0	0.99918	0	0	0	0.00082
295	belmoreana adult	volc	Yes	LHI		*											0	0.99927	0	0	0	0.00072
296	belmoreana adult	volc	Yes	LHI		*											0	0.99971	0	0	0	0.00029
297	belmoreana adult	volc	Yes	LHI		*											0	0.99921	0	0	0	0.00079
298	belmoreana adult	volc	Yes	LHI		*											0	0.99977	0	0	0	0.00023
299	belmoreana adult	volc	Yes	LHI		*											0	0.99615	0	0	0	0.00385
300	belmoreana adult	volc	Yes	LHI		*											0	0.99853	0	0	0	0.00148
301	belmoreana adult	volc	Yes	LHI		*											0	0.9994	0	0	0	0.00059
302	belmoreana adult	volc	Yes	LHI		*											0	0.99965	0	0	0	0.00035
303	belmoreana adult	volc	Yes	LHI		*											0	0.9995	0	0	0	0.00049
304	belmoreana adult	volc	Yes	LHI		*											0	0.99837	0	0	0	0.00163
305	belmoreana adult	volc	Yes	LHI		*											0	0.99952	0	0	0	0.00047
306	belmoreana adult	volc	Yes	LHI		*											0	0.99681	0	0	0	0.0032
307	belmoreana adult	volc	Yes	LHI		*											0	0.99952	0	0	0	0.00048
308	belmoreana adult	volc	Yes	LHI		*											0	0.99844	0	0	0	0.00157
309	belmoreana adult	volc	Yes	LHI		*											0	0.99897	0	0	0	0.00102
310	belmoreana adult	volc	Yes	LHI		*											0	0.99866	0	0	0	0.00134
311	belmoreana adult	volc	Yes	LHI												*	0	0.7983	0	0	0	0.2017
312	belmoreana adult	volc	Yes	LHI		*											0	0.99273	0	0	0	0.00727
313	belmoreana adult	volc	Yes	LHI		*											0	0.99725	0	0	0	0.00275
314	belmoreana adult	volc	Yes	LHI		*											0	0.99409	0	0	0	0.00591
315	belmoreana adult	volc	Yes	LHI		*											0	0.99886	0	0	0	0.00114
316	belmoreana adult	volc	Yes	LHI		*											0	0.99834	0	0	0	0.00165
317	belmoreana adult	volc	Yes	LHI		*											0	0.99189	0	0	0	0.00811
318	belmoreana adult	volc	Yes	LHI		*											0	0.99292	0	0	0	0.00707
319	belmoreana adult	volc	Yes	LHI		*											0	0.99809	0	0	0	0.0019
320	belmoreana adult	volc	Yes	LHI		*											0	0.99941	0	0	0	0.00058
321	belmoreana adult	volc	Yes	LHI		*											0	0.99839	0	0	0	0.00161
322	belmoreana adult	volc	Yes	LHI		*											0	0.99925	0	0	0	0.00075
323	belmoreana adult	volc	Yes	LHI		*											0	0.99903	0	0	0	0.00097
324	belmoreana adult	volc	Yes	LHI		*											0	0.99939	0	0	0	0.00061
325	belmoreana adult	volc	Yes	FF		*											0	0.99943	0	0	0	0.00057
326	belmoreana adult	volc	Yes	FF		*											0	0.99893	0	0	0	0.00107
327	belmoreana adult	volc	Yes	FF		*											0	0.9996	0	0	0	0.0004
328	belmoreana adult	volc	Yes	FF		*											0	0.99972	0	0	0	0.00028
329	belmoreana adult	volc	Yes	LHI		*											0	0.99762	0	0	0	0.00238
330	belmoreana adult	volc	Yes	LHI		*											0	0.99929	0	0	0	0.00071
331	belmoreana adult	volc	Yes	LHI		*											0	0.99512	0	0	0	0.00488
332	belmoreana adult	volc	Yes	LHI		*											0	0.99894	0	0	0	0.00106
333	belmoreana adult	volc	Yes	LHI		*											0	0.99858	0	0	0	0.00142
334	belmoreana adult	volc	Yes	LHI		*											0	0.99367	0	0	0	0.00632
335	belmoreana adult	volc	Yes	LHI		*											0	0.99907	0	0	0	0.00093
336	belmoreana adult	volc	Yes	LHI		*											0	0.99956	0	0	0	0.00044
337	belmoreana adult	volc	Yes	LHI		*											0	0.9981	0	0	0	0.0019
338	belmoreana adult	volc	Yes	LHI		*											0	0.9981	0	0	0	0.00191
339	belmoreana adult	volc	Yes	LHI		*											0	0.99943	0	0	0	0.00057
340	belmoreana adult	volc	Yes	LHI		*											0	0.9924	0	0	0	0.0076
341	belmoreana adult	volc	Yes	LHI		*											0	0.99894	0	0	0	0.00106
342	belmoreana adult	volc	Yes	LHI		*											0	0.99847	0	0	0	0.00153
343	belmoreana adult	volc	Yes	LHI		*											0	0.96537	0	0	0	0.03462
344	belmoreana adult	volc	Yes	LHI		*											0	0.98599	0	0	0	0.01401
345	belmoreana adult	volc	Yes	LHI		*											0	0.99917	0	0	0	0.00083
346	belmoreana adult	volc	Yes	LHI		*											0	0.9995	0	0	0	0.00049
347	belmoreana adult	volc	Yes	LHI		*											0	0.99845	0	0	0	0.00156
348	belmoreana adult	volc	Yes	LHI		*											0	0.99954	0	0	0	0.00046
349	belmoreana adult	volc	Yes	LHI		*											0	0.9989	0	0	0	0.0011
350	belmoreana adult	volc	Yes	LHI												*	0	0.14378	0	0	0	0.85623
351	belmoreana adult	volc	Yes	LHI		*											0	0.99939	0	0	0	0.00061
352	belmoreana adult	volc	Yes	LHI		*											0	0.99737	0	0	0	0.00263
353	belmoreana adult	volc	Yes	LHI		*											0	0.99935	0	0	0	0.00064
354	belmoreana adult	volc	Yes	LHI		*											0	0.99967	0	0	0	0.00033
355	belmoreana adult	volc	Yes	LHI		*											0	0.99886	0	0	0	0.00114
356	belmoreana adult	volc	Yes	LHI		*											0	0.99191	0	0	0	0.0081
357	belmoreana adult	volc	Yes	LHI		*											0	0.99935	0	0	0	0.00064
358	belmoreana adult	volc	Yes	LHI		*											0	0.99823	0	0	0	0.00177
359	belmoreana adult	volc	Yes	LHI		*											0	0.99948	0	0	0	0.00052
360	belmoreana adult	volc	Yes	LHI		*											0	0.99921	0	0	0	0.00079
361	belmoreana adult	volc	Yes	LHI		*											0	0.9993	0	0	0	0.0007
362	belmoreana adult	volc	Yes	LHI		*											0	0.9991	0	0	0	0.0009
363	belmoreana adult	volc	Yes	LHI												*	0	0.93397	0	0	0	0.06603
364	belmoreana adult	volc	Yes	LHI		*											0	0.99899	0	0	0	0.00101
365	belmoreana adult	volc	Yes	LHI		*											0	0.99557	0	0	0	0.00443
366	belmoreana adult	volc	Yes	LHI		*											0	0.99777	0	0	0	0.00223
367	belmoreana adult	volc	Yes	LHI		*											0	0.99975	0	0	0	0.00025
368	belmoreana adult	volc	Yes	LHI		*											0	0.99944	0	0	0	0.00055
369	belmoreana adult	volc	Yes	LHI		*											0	0.9966	0	0	0	0.0034
370	belmoreana adult	volc	Yes	LHI		*											0	0.99886	0	0	0	0.00115
371	belmoreana adult	volc	Yes	LHI		*											0	0.99359	0	0	0	0.00642
372	belmoreana adult	volc	Yes	LHI		*											0	0.99904	0	0	0	0.00096
373	belmoreana adult	volc	Yes	LHI		*											0	0.9993	0	0	0	0.0007
374	belmoreana adult	volc	Yes	LHI		*											0	0.99913	0	0	0	0.00087
375	belmoreana adult	volc	Yes	LHI		*											0	0.99462	0	0	0	0.00539
376	belmoreana adult	volc	Yes	LHI		*											0	0.99934	0	0	0	0.00065
377	belmoreana adult	volc	Yes	LHI		*											0	0.99968	0	0	0	0.00032
378	belmoreana adult	volc	Yes	LHI		*											0	0.99935	0	0	0	0.00065
379	belmoreana adult	volc	Yes	LHI		*											0	0.9946	0	0	0	0.00539
380	belmoreana adult	volc	Yes	LHI		*											0	0.9994	0	0	0	0.0006
381	belmoreana adult	volc	Yes	LHI		*											0	0.99914	0	0	0	0.00086
382	belmoreana adult	volc	Yes	LHI		*											0	0.99924	0	0	0	0.00076
383	belmoreana adult	volc	Yes	LHI		*											0	0.9964	0	0	0	0.00361
384	belmoreana adult	volc	Yes	LHI		*											0	0.99827	0	0	0	0.00173
385	belmoreana adult	volc	Yes	LHI		*											0	0.99765	0	0	0	0.00235
386	belmoreana adult	volc	Yes	LHI		*											0	0.99886	0	0	0	0.00115
387	belmoreana adult	volc	Yes	FF		*											0	0.99655	0	0	0	0.00346
388	belmoreana adult	volc	Yes	LHI		*											0	0.99707	0	0	0	0.00293
389	belmoreana adult	volc	Yes	FF		*											0	0.99958	0	0	0	0.00042
390	belmoreana adult	volc	Yes	FF		*											0	0.99885	0	0	0	0.00115
391	belmoreana adult	volc	Yes	FF		*											0	0.99705	0	0	0	0.00295
392	belmoreana adult	volc	Yes	FF		*											0	0.99961	0	0	0	0.00038
393	belmoreana adult	volc	Yes	FF		*											0	0.99938	0	0	0	0.00061
394	belmoreana adult	volc	Yes	FF		*											0	0.99921	0	0	0	0.00079
395	belmoreana adult	volc	Yes	LHI		*											0	0.99927	0	0	0	0.00073
396	belmoreana adult	volc	Yes	FF		*											0	0.99937	0	0	0	0.00063
397	belmoreana adult	volc	Yes	FF		*											0	0.99876	0	0	0	0.00124
398	belmoreana adult	volc	Yes	FF		*											0	0.99942	0	0	0	0.00058
399	belmoreana adult	volc	Yes	FF		*											0	0.99938	0	0	0	0.00061
400	belmoreana adult	volc	Yes	FF		*											0	0.99891	0	0	0	0.00109
401	belmoreana adult	volc	Yes	FF		*											0	0.99871	0	0	0	0.0013
402	belmoreana adult	volc	Yes	FF		*											0	0.99812	0	0	0	0.00188
403	belmoreana adult	volc	Yes	FF		*											0	0.99974	0	0	0	0.00026
404	belmoreana adult	volc	Yes	FF		*											0	0.99847	0	0	0	0.00153
405	belmoreana adult	volc	Yes	FF		*											0	0.9988	0	0	0	0.00121
406	belmoreana adult	volc	Yes	FF		*											0	0.99701	0	0	0	0.00299
407	belmoreana adult	volc	Yes	FF		*											0	0.99848	0	0	0	0.00152
408	belmoreana adult	volc	Yes	FF		*											0	0.9964	0	0	0	0.0036
409	belmoreana adult	volc	Yes	FF		*											0	0.99548	0	0	0	0.00452
410	belmoreana adult	volc	Yes	FF		*											0	0.99932	0	0	0	0.00067
411	belmoreana adult	volc	Yes	FF												*	0	0.33973	0	0	0	0.66029
412	belmoreana adult	volc	Yes	FF		*											0	0.99892	0	0	0	0.00108
413	belmoreana adult	volc	Yes	FF		*											0	0.99977	0	0	0	0.00023
414	belmoreana adult	volc	Yes	FF		*											0	0.99929	0	0	0	0.0007
415	belmoreana adult	volc	Yes	LHI		*											0	0.99951	0	0	0	0.00048
416	belmoreana adult	volc	Yes	FF		*											0	0.99928	0	0	0	0.00072
417	belmoreana adult	volc	Yes	FF		*											0	0.99948	0	0	0	0.00052
418	belmoreana adult	volc	Yes	FF		*											0	0.99921	0	0	0	0.0008
419	belmoreana adult	volc	Yes	FF		*											0	0.99889	0	0	0	0.00111
420	forsteriana adult	calc	Yes	TH	*												0.99996	0	0	0	4e-05	0
421	forsteriana adult	calc	Yes	TH	*												0.99999	0	0	0	1e-05	0
422	forsteriana adult	calc	Yes	TH	*												0.99993	0	0	0	6e-05	0
423	forsteriana adult	calc	Yes	TH	*												0.99993	0	0	0	6e-05	0
424	forsteriana adult	calc	Yes	TH	*												0.99992	0	0	0	8e-05	0
425	forsteriana adult	calc	Yes	TH	*												0.99997	0	0	0	3e-05	0
426	forsteriana adult	calc	Yes	TH	*												0.99987	0	0	0	0.00014	0
427	forsteriana adult	calc	Yes	TH	*												0.99952	0	0	0	0.00047	0
428	forsteriana adult	calc	Yes	TH	*												0.99993	0	0	0	7e-05	0
429	forsteriana adult	calc	Yes	TH	*												0.99994	0	0	0	6e-05	0
430	forsteriana adult	calc	Yes	TH	*												0.99997	0	0	0	2e-05	0
431	forsteriana adult	calc	Yes	TH	*												0.99995	0	0	0	5e-05	0
432	forsteriana adult	calc	Yes	TH	*												0.99988	0	0	0	0.00012	0
433	forsteriana adult	calc	Yes	TH	*												0.99994	0	0	0	6e-05	0
434	forsteriana adult	calc	Yes	TH	*												0.99994	0	0	0	6e-05	0
435	forsteriana adult	calc	Yes	TH	*												0.99998	0	0	0	2e-05	0
436	forsteriana adult	calc	Yes	TH	*												0.99979	0	0	0	0.00021	0
437	forsteriana adult	calc	Yes	TH	*												0.99998	0	0	0	2e-05	0
438	forsteriana adult	calc	Yes	TH	*												0.99995	0	0	0	5e-05	0
439	forsteriana adult	calc	Yes	TH	*												0.99897	0	0	0	0.00103	0
440	forsteriana adult	calc	Yes	TH	*												0.99996	0	0	0	5e-05	0
441	forsteriana adult	calc	Yes	TH	*												0.9998	0	0	0	0.0002	0
442	forsteriana adult	calc	Yes	LHI	*												0.99998	0	0	0	2e-05	0
443	forsteriana adult	calc	Yes	LHI	*												0.99999	0	0	0	1e-05	0
444	forsteriana adult	calc	Yes	LHI	*												0.99996	0	0	0	3e-05	0
445	forsteriana adult	calc	Yes	LHI	*												0.99996	0	0	0	3e-05	0
446	forsteriana adult	calc	Yes	LHI	*												0.99996	0	0	0	4e-05	0
447	forsteriana adult	calc	Yes	LHI	*												0.99993	0	0	0	7e-05	0
448	forsteriana adult	calc	Yes	LHI	*												0.99999	0	0	0	1e-05	0
449	forsteriana adult	calc	Yes	LHI	*												0.99996	0	0	0	3e-05	0
450	forsteriana adult	calc	Yes	LHI	*												0.99996	0	0	0	4e-05	0
451	forsteriana adult	calc	Yes	LHI	*												0.99998	0	0	0	2e-05	0
452	forsteriana adult	volc	Yes	LHI	*												0.99525	0	0	0	0.00475	0
453	forsteriana adult	volc	Yes	LHI	*												0.99998	0	0	0	2e-05	0
454	forsteriana adult	volc	Yes	LHI	*												0.99985	0	0	0	0.00015	0
455	forsteriana adult	volc	Yes	LHI	*												0.99999	0	0	0	1e-05	0
456	forsteriana adult	volc	Yes	LHI	*												0.99998	0	0	0	2e-05	0
457	forsteriana adult	volc	Yes	LHI	*												0.99994	0	0	0	6e-05	0
458	forsteriana adult	volc	Yes	LHI	*												0.99998	0	0	0	2e-05	0
459	forsteriana adult	volc	Yes	LHI	*												0.99996	0	0	0	5e-05	0
460	forsteriana adult	volc	Yes	LHI	*												0.99997	0	0	0	3e-05	0
461	forsteriana adult	volc	Yes	LHI	*												0.99999	0	0	0	1e-05	0
462	forsteriana adult	volc	Yes	LHI	*												0.99997	0	0	0	3e-05	0
463	forsteriana adult	volc	Yes	LHI	*												0.99998	0	0	0	2e-05	0
464	forsteriana adult	volc	Yes	LHI	*												0.99997	0	0	0	3e-05	0
465	forsteriana adult	volc	Yes	LHI	*												0.99998	0	0	0	2e-05	0
466	forsteriana adult	volc	Yes	LHI	*												0.99994	0	0	0	6e-05	0
467	forsteriana adult	volc	Yes	LHI	*												0.99995	0	0	0	5e-05	0
468	forsteriana adult	volc	Yes	LHI	*												0.99998	0	0	0	1e-05	0
469	forsteriana adult	volc	Yes	LHI											*		0.84738	0	0	1e-05	0.15261	0
470	forsteriana adult	volc	Yes	LHI	*												0.99998	0	0	0	2e-05	0
471	forsteriana adult	volc	Yes	LHI	*												0.99499	0	0	0	0.00501	0
472	forsteriana adult	volc	Yes	LHI	*												0.99995	0	0	0	5e-05	0
473	forsteriana adult	volc	Yes	LHI	*												0.99974	0	0	0	0.00026	0
474	forsteriana adult	volc	Yes	LHI	*												0.99738	0	0	0	0.00262	0
475	forsteriana adult	volc	Yes	LHI	*												0.99993	0	0	0	7e-05	0
476	forsteriana adult	volc	Yes	LHI	*												0.99997	0	0	0	3e-05	0
477	forsteriana adult	volc	Yes	LHI	*												0.99684	0	0	0	0.00315	0
478	forsteriana adult	volc	Yes	LHI	*												0.99996	0	0	0	4e-05	0
479	forsteriana adult	calc	Yes	LHI	*												0.99231	0	0	0	0.00769	0
480	forsteriana adult	calc	Yes	LHI	*												0.99999	0	0	0	1e-05	0
481	forsteriana adult	calc	Yes	LHI	*												0.99687	0	0	0	0.00314	0
482	forsteriana adult	calc	Yes	LHI	*												0.99998	0	0	0	2e-05	0
483	forsteriana adult	calc	Yes	LHI	*												0.99995	0	0	0	5e-05	0
484	forsteriana adult	calc	Yes	LHI	*												0.99993	0	0	0	7e-05	0
485	forsteriana adult	calc	Yes	LHI	*												0.99994	0	0	0	6e-05	0
486	forsteriana adult	calc	Yes	LHI	*												0.99999	0	0	0	1e-05	0
487	forsteriana adult	calc	Yes	LHI	*												0.99999	0	0	0	1e-05	0
488	forsteriana adult	calc	Yes	LHI	*												0.99983	0	0	0	0.00017	0
489	forsteriana adult	calc	Yes	LHI	*												1	0	0	0	0	0
490	forsteriana adult	calc	Yes	LHI	*												0.99995	0	0	0	4e-05	0
491	forsteriana adult	calc	Yes	LHI	*												0.99336	0	0	0	0.00664	0
492	forsteriana adult	calc	Yes	LHI	*												0.99998	0	0	0	2e-05	0
493	forsteriana adult	calc	Yes	LHI	*												0.99998	0	0	0	2e-05	0
494	forsteriana adult	calc	Yes	LHI	*												0.99996	0	0	0	3e-05	0
495	forsteriana adult	calc	Yes	LHI	*												0.99998	0	0	0	2e-05	0
496	forsteriana adult	calc	Yes	LHI	*												0.99998	0	0	0	1e-05	0
497	forsteriana adult	calc	Yes	LHI	*												0.99997	0	0	0	3e-05	0
498	forsteriana adult	calc	Yes	LHI	*												0.99993	0	0	0	7e-05	0
499	forsteriana adult	calc	Yes	LHI	*												0.99998	0	0	0	2e-05	0
500	forsteriana adult	volc	Yes	LHI	*												0.99999	0	0	0	1e-05	0
501	forsteriana adult	volc	Yes	FF	*												0.99999	0	0	0	1e-05	0
502	forsteriana adult	volc	Yes	FF	*												0.99769	0	0	0	0.0023	0
503	forsteriana adult	volc	Yes	FF	*												0.99998	0	0	0	2e-05	0
504	forsteriana adult	volc	Yes	FF	*												0.99857	0	0	0	0.00142	0
505	forsteriana adult	volc	Yes	FF	*												0.99998	0	0	0	2e-05	0
506	forsteriana adult	volc	Yes	FF	*												0.99998	0	0	0	2e-05	0
507	forsteriana adult	volc	Yes	FF	*												0.99999	0	0	0	1e-05	0
508	forsteriana adult	volc	Yes	LHI	*												0.99996	0	0	0	3e-05	0
509	forsteriana adult	volc	Yes	LHI	*												0.99997	0	0	0	3e-05	0
510	forsteriana adult	volc	Yes	LHI	*												0.99996	0	0	0	4e-05	0
511	forsteriana adult	volc	Yes	LHI	*												0.99999	0	0	0	1e-05	0
512	forsteriana adult	volc	Yes	LHI	*												0.99998	0	0	0	2e-05	0
513	forsteriana adult	volc	Yes	LHI	*												0.99996	0	0	0	3e-05	0
514	forsteriana adult	volc	Yes	LHI	*												0.99976	0	0	0	0.00024	0
515	forsteriana adult	volc	Yes	LHI	*												0.99989	0	0	0	0.00011	0
516	forsteriana adult	calc	Yes	LHI	*												0.99999	0	0	0	1e-05	0
517	forsteriana adult	calc	Yes	LHI	*												0.99993	0	0	0	7e-05	0
518	forsteriana adult	calc	Yes	LHI	*												0.99599	0	0	0	0.00401	0
519	forsteriana adult	calc	Yes	LHI	*												0.99998	0	0	0	2e-05	0
520	forsteriana adult	calc	Yes	LHI	*												0.99862	0	0	0	0.00139	0
521	forsteriana adult	calc	Yes	LHI	*												0.99997	0	0	0	2e-05	0
522	forsteriana adult	calc	Yes	LHI	*												0.99998	0	0	0	2e-05	0
523	forsteriana adult	calc	Yes	LHI	*												0.99997	0	0	0	3e-05	0
524	forsteriana adult	calc	Yes	LHI	*												0.99999	0	0	0	1e-05	0
525	forsteriana adult	calc	Yes	LHI	*												0.99992	0	0	0	8e-05	0
526	forsteriana adult	volc	Yes	LHI	*												0.99998	0	0	0	2e-05	0
527	forsteriana adult	volc	Yes	LHI	*												0.99996	0	0	0	3e-05	0
528	forsteriana adult	volc	Yes	LHI	*												0.99997	0	0	0	2e-05	0
529	forsteriana adult	volc	Yes	LHI	*												0.99942	0	0	0	0.00058	0
530	forsteriana adult	volc	Yes	LHI	*												0.99901	0	0	0	0.00099	0
531	forsteriana adult	volc	Yes	LHI	*												0.99992	0	0	0	7e-05	0
532	forsteriana adult	volc	Yes	LHI	*												0.99999	0	0	0	1e-05	0
533	forsteriana adult	volc	Yes	LHI	*												0.99818	0	0	0	0.00182	0
534	forsteriana adult	volc	Yes	LHI	*												0.99995	0	0	0	5e-05	0
535	forsteriana adult	volc	Yes	LHI	*												0.99994	0	0	0	6e-05	0
536	forsteriana adult	volc	Yes	LHI	*												0.99952	0	0	0	0.00048	0
537	forsteriana adult	volc	Yes	LHI	*												1	0	0	0	0	0
538	forsteriana adult	volc	Yes	LHI	*												1	0	0	0	0	0
539	forsteriana adult	volc	Yes	LHI	*												0.99972	0	0	0	0.00028	0
540	forsteriana adult	volc	Yes	LHI	*												0.99998	0	0	0	2e-05	0
541	forsteriana adult	volc	Yes	LHI	*												0.99999	0	0	0	1e-05	0
542	forsteriana adult	volc	Yes	LHI	*												0.99979	0	0	0	0.00021	0
543	forsteriana adult	volc	Yes	LHI	*												0.99979	0	0	0	0.00022	0
544	forsteriana adult	volc	Yes	LHI	*												0.99967	0	0	0	0.00033	0
545	forsteriana adult	volc	Yes	LHI	*												0.99996	0	0	0	4e-05	0
546	forsteriana adult	volc	Yes	LHI	*												0.99977	0	0	0	0.00023	0
547	forsteriana adult	volc	Yes	LHI	*												0.99993	0	0	0	7e-05	0
548	forsteriana adult	volc	Yes	LHI	*												0.99999	0	0	0	1e-05	0
549	forsteriana adult	volc	Yes	LHI	*												0.99999	0	0	0	1e-05	0
550	forsteriana adult	volc	Yes	LHI	*												0.99998	0	0	0	2e-05	0
551	forsteriana adult	volc	Yes	LHI	*												0.99998	0	0	0	2e-05	0
552	forsteriana adult	volc	Yes	LHI	*												0.99991	0	0	0	8e-05	0
553	forsteriana adult	volc	Yes	LHI	*												0.99998	0	0	0	2e-05	0
554	forsteriana adult	volc	Yes	LHI	*												0.99997	0	0	0	2e-05	0
555	forsteriana adult	volc	Yes	LHI	*												0.99992	0	0	0	8e-05	0
556	forsteriana adult	volc	Yes	LHI	*												0.99997	0	0	0	2e-05	0
557	forsteriana adult	volc	Yes	LHI	*												0.99998	0	0	0	2e-05	0
558	forsteriana adult	volc	Yes	FF	*												0.99999	0	0	0	1e-05	0
559	forsteriana adult	volc	Yes	FF	*												0.99999	0	0	0	1e-05	0
560	forsteriana adult	volc	Yes	FF	*												0.99998	0	0	0	2e-05	0
561	forsteriana adult	volc	Yes	LHI	*												0.99907	0	0	0	0.00093	0
562	forsteriana adult	volc	Yes	FF	*												0.99996	0	0	0	4e-05	0
563	forsteriana adult	volc	Yes	FF	*												0.99999	0	0	0	1e-05	0
564	forsteriana adult	volc	Yes	FF	*												0.99998	0	0	0	2e-05	0
565	forsteriana adult	volc	Yes	FF	*												0.99998	0	0	0	2e-05	0
566	forsteriana adult	volc	Yes	FF	*												0.99997	0	0	0	3e-05	0
567	forsteriana adult	volc	Yes	FF	*												0.99998	0	0	0	2e-05	0
568	forsteriana adult	volc	Yes	FF	*												0.99974	0	0	0	0.00026	0
569	forsteriana adult	volc	Yes	FF	*												0.99999	0	0	0	1e-05	0
570	forsteriana adult	volc	Yes	LHI	*												0.99996	0	0	0	3e-05	0
571	forsteriana adult	volc	Yes	LHI	*												0.99997	0	0	0	2e-05	0
572	forsteriana adult	volc	Yes	FF	*												0.99998	0	0	0	2e-05	0
573	forsteriana adult	volc	Yes	LHI	*												0.99999	0	0	0	1e-05	0
574	forsteriana adult	volc	Yes	FF	*												0.99996	0	0	0	3e-05	0
575	forsteriana adult	volc	Yes	FF	*												0.99993	0	0	0	7e-05	0
576	forsteriana adult	volc	Yes	FF	*												0.99999	0	0	0	1e-05	0
577	forsteriana adult	volc	Yes	FF	*												0.99999	0	0	0	1e-05	0
578	forsteriana adult	volc	Yes	FF	*												0.99999	0	0	0	1e-05	0
579	forsteriana adult	volc	Yes	FF	*												0.99999	0	0	0	1e-05	0
580	forsteriana adult	volc	Yes	FF	*												0.99983	0	0	0	0.00018	0
581	forsteriana adult	volc	Yes	FF	*												0.99973	0	0	0	0.00028	0
582	forsteriana adult	volc	Yes	FF	*												0.99999	0	0	0	1e-05	0
583	forsteriana adult	volc	Yes	FF	*												0.99999	0	0	0	1e-05	0
584	forsteriana adult	volc	Yes	FF	*												0.99998	0	0	0	2e-05	0
585	forsteriana adult	volc	Yes	FF	*												0.99995	0	0	0	5e-05	0
586	forsteriana adult	volc	Yes	FF	*												0.99999	0	0	0	1e-05	0
587	forsteriana adult	volc	Yes	FF	*												0.99995	0	0	0	5e-05	0
588	forsteriana adult	volc	Yes	FF	*												0.99999	0	0	0	1e-05	0
589	forsteriana adult	volc	Yes	FF	*												0.99995	0	0	0	4e-05	0
590	forsteriana adult	volc	Yes	FF	*												0.99998	0	0	0	2e-05	0
591	forsteriana adult	volc	Yes	FF	*												0.99983	0	0	0	0.00018	0
592	forsteriana adult	volc	Yes	LHI	*												0.99998	0	0	0	2e-05	0
593	forsteriana adult	volc	Yes	LHI	*												0.99999	0	0	0	1e-05	0
594	forsteriana adult	volc	Yes	LHI	*												0.99996	0	0	0	4e-05	0
595	forsteriana adult	volc	Yes	LHI	*												0.99994	0	0	0	6e-05	0
596	forsteriana adult	volc	Yes	LHI	*												0.99894	0	0	0	0.00106	0
597	forsteriana adult	volc	Yes	LHI	*												0.99997	0	0	0	3e-05	0
598	forsteriana adult	volc	Yes	LHI	*												0.99999	0	0	0	1e-05	0
599	forsteriana adult	volc	Yes	LHI	*												0.99998	0	0	0	2e-05	0
600	forsteriana adult	volc	Yes	LHI	*												0.99999	0	0	0	1e-05	0
601	forsteriana adult	volc	Yes	LHI	*												0.99998	0	0	0	2e-05	0
602	forsteriana adult	volc	Yes	LHI	*												0.99993	0	0	0	6e-05	0
603	forsteriana adult	volc	Yes	LHI	*												0.99988	0	0	0	0.00012	0
604	forsteriana adult	volc	Yes	LHI	*												0.99991	0	0	0	9e-05	0
605	forsteriana adult	volc	Yes	LHI	*												0.99995	0	0	0	4e-05	0
606	forsteriana adult	volc	Yes	LHI	*												0.99997	0	0	0	2e-05	0
607	forsteriana adult	volc	Yes	LHI	*												0.99991	0	0	0	8e-05	0
608	forsteriana adult	volc	Yes	LHI	*												0.99998	0	0	0	2e-05	0
609	forsteriana adult	volc	Yes	LHI	*												0.99995	0	0	0	5e-05	0
610	forsteriana adult	volc	Yes	LHI	*												0.99959	0	0	0	0.00041	0
611	forsteriana adult	volc	Yes	LHI	*												0.99976	0	0	0	0.00023	0
612	forsteriana adult	volc	Yes	LHI	*												0.99789	0	0	0	0.00211	0
613	forsteriana adult	volc	Yes	LHI	*												0.99999	0	0	0	1e-05	0
614	forsteriana adult	volc	Yes	LHI	*												0.99998	0	0	0	2e-05	0
615	forsteriana adult	volc	Yes	LHI	*												0.99999	0	0	0	1e-05	0
616	forsteriana adult	volc	Yes	LHI	*												0.99999	0	0	0	1e-05	0
617	forsteriana adult	volc	Yes	LHI	*												0.99991	0	0	0	7e-05	0
618	forsteriana adult	volc	Yes	LHI	*												0.99997	0	0	0	3e-05	0
619	forsteriana adult	volc	Yes	LHI	*												0.99998	0	0	0	2e-05	0
620	forsteriana adult	volc	Yes	LHI	*												0.99998	0	0	0	2e-05	0
621	forsteriana adult	volc	Yes	LHI	*												0.99996	0	0	0	4e-05	0
622	forsteriana adult	volc	Yes	LHI	*												0.99987	0	0	0	0.00013	0
623	forsteriana adult	volc	Yes	LHI	*												0.99915	0	0	0	0.00084	0
624	forsteriana adult	volc	Yes	LHI	*												0.99996	0	0	0	3e-05	0
625	forsteriana adult	volc	Yes	FF	*												0.99997	0	0	0	3e-05	0
626	forsteriana adult	volc	Yes	FF	*												0.99999	0	0	0	1e-05	0
627	forsteriana adult	volc	Yes	FF	*												0.99998	0	0	0	2e-05	0
628	forsteriana adult	volc	Yes	FF	*												0.99999	0	0	0	1e-05	0
629	forsteriana adult	volc	Yes	FF	*												0.99998	0	0	0	2e-05	0
630	forsteriana adult	volc	Yes	FF	*												0.99998	0	0	0	2e-05	0
631	forsteriana adult	volc	Yes	FF	*												0.99996	0	0	0	4e-05	0
632	forsteriana adult	volc	Yes	FF	*												0.9999	0	0	0	0.0001	0
633	forsteriana adult	volc	Yes	FF	*												0.99999	0	0	0	1e-05	0
634	forsteriana adult	volc	Yes	FF	*												0.99999	0	0	0	1e-05	0
635	hybrid adult	volc	Yes	FF										*			0	0	0.55345	0.38748	0.05843	0.00065
636	hybrid adult	volc	Yes	FF										*			0	0	0.53677	0.35793	0.00076	0.10455
637	hybrid adult	volc	Yes	FF								*					0	0	0.00825	0.65519	0.3353	0.00124
638	forsteriana adult	volc	Yes	LHI			*										0	0	0.99207	0.00723	0	0.00069
639	forsteriana adult	volc	Yes	LHI			*										0	0	0.99819	0.00179	0	1e-05
640	belmoreana seedling	parent on volc	No	LHI		*											0	0.99779	0	0	0	0.00221
641	belmoreana seedling	parent on volc	No	LHI		*											0	0.9986	0	0	0	0.0014
642	belmoreana seedling	parent on volc	No	LHI		*											0	0.99618	0	0	0	0.00382
643	belmoreana seedling	parent on volc	No	LHI		*											0	0.99788	0	0	0	0.00212
644	forsteriana seedling	parent on calc	No	LHI	*												0.99998	0	0	0	2e-05	0
645	forsteriana seedling	parent on volc	No	LHI	*												0.99953	0	0	0	0.00047	0
646	forsteriana seedling	parent on calc	No	LHI	*												0.99951	0	0	0	0.00049	0
647	forsteriana seedling	parent on calc	No	LHI	*												0.99996	0	0	0	3e-05	0
648	forsteriana seedling	parent on calc	No	LHI	*												0.99999	0	0	0	1e-05	0
649	forsteriana seedling	parent on volc	No	LHI	*												0.99994	0	0	0	6e-05	0
650	forsteriana seedling	parent on volc	No	LHI	*												0.99998	0	0	0	2e-05	0
651	hybrid seedling	parent on volc	No	LHI					*								0	0	0	2e-05	0.99997	0
652	hybrid seedling	parent on volc	No	LHI											*		0.12125	0	0	0	0.87875	0
653	hybrid seedling	parent on volc	No	LHI					*								0	0	0	0.00014	0.99986	0
654	hybrid seedling	parent on volc	No	LHI					*								0	0	0.0031	0.0078	0.98908	0
655	hybrid seedling	parent on volc	No	LHI					*								0	0	0.00017	0.00629	0.99353	0
656	hybrid seedling	parent on volc	No	LHI					*								0	0	0	0.01877	0.98123	0
657	hybrid seedling	parent on volc	No	LHI					*								0	0	0	1e-05	0.99998	0
658	hybrid seedling	parent on volc	No	LHI					*								0	0	3e-05	0.00025	0.99971	0
659	hybrid seedling	parent on volc	No	LHI					*								0	0	1e-05	0.00011	0.99989	0
660	hybrid seedling	parent on volc	No	LHI					*								0	0	1e-05	0.00115	0.99886	0
661	hybrid seedling	parent on volc	No	LHI					*								0.00237	0	0	2e-05	0.99761	0
662	hybrid seedling	parent on volc	No	LHI	*												0.9592	0	0	0	0.04079	0
